# Supplementary material for: Genome-Wide Identification and Expression Analysis of the High-Mobility Group B (HMGB) Gene Family in Plant Response to Abiotic Stress in Tomato
Source: Int J Mol Sci. 2024 May 28;25(11):5850. doi: 10.3390/ijms25115850 (PMC11172549; doi:10.3390/ijms25115850)
Supplement: Supplementary file 1 [file ijms-25-05850-s001.zip › Supplementary Table S1.xlsx]

## Sheet: Sheet1
Table S1. List of primers used in this study.
Primer	Sequence (5'-3')	Useage
SlHMGB1-F	GAGAACAATACCGTCGCAAT	qRT-PCR
SlHMGB1-R	TTCCATCATAGTAACTCCCTCC
SlHMGB2-F	TGAGAGTAAGAAGGCGAAGAAC
SlHMGB2-R	ATCACCAGCAGCCAGTTT
SlHMGB3-F	TTCAACAACATCTCTCTCGG
SlHMGB3-R	CAAGAACTCTGGAAATAGGTGG
SlHMGB4-F	GCTGGGAGTGAAGAAGAGTG
SlHMGB4-R	AGCATCAGTCAAGTGTTTCCAC
SlHMGB5-F	TCATCTCCTCACCACACAAT
SlHMGB5-R	ACACTTCACGAGCACGAGTA
SlHMGB6-F	AAGGCTTCAAATGGTGGTC
SlHMGB6-R	CTGGTTTCTTCACTTCAGTCTG
SlHMGB7-F	AAATGACTCTTCCCTCCGA
SlHMGB7-R	GTCTGCTCCTTCTCAAGTGTC
SlHMGB8-F	CCTAATGTGAAGGCTGTTTCTG
SlHMGB8-R	GCTTTCCACCTGCTTATTGT
SlHMGB9-F	CACCTGTGTCTGGTTTCATTGA
SlHMGB9-R	CCACTTCTGTTAGGCTTGGG
SlHMGB10-F	ACTTTGGCTACACCTTCCC
SlHMGB10-R	ACCTCTCCTTATCTCTCGCA
SlHMGB11-F	GTGCCTTACTACTCACCACCTA
SlHMGB11-R	GTTCCAAGACTCTCCAATCATC
Actin-F	TTTGCTGGTGATGATGCC
Actin-R	CCTTAGGGTTGAGAGGTGCTT
SlHMGB2-F	GAGCTCGGTACCCGGGGATCCATGAAAGGAGCTAAATCAAAGGC	Subcellular localization
SlHMGB2-R	TTCTCCTTTACTCATGTCGACATCATCATCCTCCTCTTCACTTC
SlHMGB3-F	GAGCTCGGTACCCGGGGATCCATGACGGACGGTCATCAGT
SlHMGB3-R	TTCTCCTTTACTCATGTCGACATTACTCCCAGATTCATTCCCT
SlHMGB4-F	GAGCTCGGTACCCGGGGATCCATGAAAGGAGGTAAATCCAAGG
SlHMGB4-R	TTCTCCTTTACTCATGTCGACGTCATCATCCTCTTCTTCCTC
