# Supplementary material for: Genome-Wide Identification and Expression Analysis of the High-Mobility Group B (HMGB) Gene Family in Plant Response to Abiotic Stress in Tomato
Source: Int J Mol Sci. 2024 May 28;25(11):5850. doi: 10.3390/ijms25115850 (PMC11172549; doi:10.3390/ijms25115850)
Supplement: Supplementary file 1 [file ijms-25-05850-s001.zip › Supplementary Table S2.xlsx]

## Sheet: Sheet1
Table S2. Syntenic HMGB gene pairs between tomato and other species.
Tomato-Arabidopsis		Tomato-S. pennellii		Tomato-Tobacco		Tomato-Pepper		Tomato-Potato		Tomato-Rice
Tomato gene	Arabidopsis gene	Tomato gene	S. pennellii gene	Tomato gene	Tobacco gene	Tomato gene	Pepper gene	Tomato gene	Potato gene	Tomato gene	Rice gene
SlHMGB2	AtHMGB2 (AT1G20693)	SlHMGB1	Sopen01g044120	SlHMGB1	Nitab4_0004525g0010	SlHMGB1	CaDEM08G15480	SlHMGB1	Sotub01g038440	SlHMGB2	OsHMGB1 (Os06g51220)
SlHMGB2	AtHMGB4 (AT2G17560)	SlHMGB2	Sopen02g027450	SlHMGB1	Nitab4_0001338g0070	SlHMGB2	CaDEM02G23700	SlHMGB2	Sotub02g026070	SlHMGB7	OsHMGB704 (Os02g15810)
SlHMGB2	AtHMGB5 (AT4G35570)	SlHMGB2	Sopen03g005980	SlHMGB2	Nitab4_0006839g0010	SlHMGB2	CaDEM04G03810	SlHMGB2	Sotub03g008810	SlHMGB11	OsHMGB709 (Os09g37250)
SlHMGB4	AtHMGB1 (AT1G20693)	SlHMGB4	Sopen02g027450	SlHMGB2	Nitab4_0000495g0130	SlHMGB4	CaDEM02G23700	SlHMGB4	Sotub02g026070
SlHMGB4	AtHMGB4 (AT2G17560)	SlHMGB4	Sopen03g005980	SlHMGB4	Nitab4_0000495g0130	SlHMGB4	CaDEM04G03810	SlHMGB4	Sotub03g008810
SlHMGB4	AtHMGB5 (AT4G35570)	SlHMGB6	Sopen04g004000	SlHMGB6	Nitab4_0002707g0040	SlHMGB5	CaDEM04G06650	SlHMGB6	Sotub04g008340
SlHMGB6	AtHMGB16 (AT5G23405)	SlHMGB7	Sopen08g030360	SlHMGB7	Nitab4_0000223g0250	SlHMGB6	CaDEM05G07040	SlHMGB7	Sotub08g028320
SlHMGB7	AtHMGB8 (AT4G23800)	SlHMGB8	Sopen09g007460	SlHMGB11	Nitab4_0000498g0170	SlHMGB7	CaDEM01G01670	SlHMGB8	Sotub09g005090
SlHMGB7	AtHMGB9 (AT4G11080)	SlHMGB9	Sopen09g034860	SlHMGB11	Nitab4_0002353g0020	SlHMGB9	CaDEM03G03000	SlHMGB9	Sotub09g028520
SlHMGB9	AtHMGB15 (AT1G04880)	SlHMGB10	Sopen12g007980			SlHMGB11	CaDEM12G25390	SlHMGB10	Sotub12g013680
SlHMGB11	AtARID-HMG1 (AT1G76110)							SlHMGB11	Sotub12g027680
