# Supplementary material for: Genome-Wide Identification and Expression Analysis of the High-Mobility Group B (HMGB) Gene Family in Plant Response to Abiotic Stress in Tomato
Source: Int J Mol Sci. 2024 May 28;25(11):5850. doi: 10.3390/ijms25115850 (PMC11172549; doi:10.3390/ijms25115850)
Supplement: Supplementary file 1 [file ijms-25-05850-s001.zip › Supplementary Table S3.xlsx]

## Sheet: Sheet1
Table S3. SlHMGB genes that exhibit the syntenic relationships between tomato and other species.
Arabidopsis thaliana	Solanum pennellii	Nicotiana tabacum	Capsicum annuum	Solanum tuberosum	Oryza sativa
/	SlHMGB1	SlHMGB1	SlHMGB1	SlHMGB1	/
SlHMGB2	SlHMGB2	SlHMGB2	SlHMGB2	SlHMGB2	SlHMGB2
/	/	/	/	/	/
SlHMGB4	SlHMGB4	SlHMGB4	SlHMGB4	SlHMGB4	/
/	/	/	SlHMGB5	/	/
SlHMGB6	SlHMGB6	SlHMGB6	SlHMGB6	SlHMGB6	/
SlHMGB7	SlHMGB7	SlHMGB7	SlHMGB7	SlHMGB7	SlHMGB7
/	SlHMGB8	/	/	SlHMGB8	/
SlHMGB9	SlHMGB9	/	SlHMGB9	SlHMGB9	/
/	SlHMGB10	/	/	SlHMGB10	/
SlHMGB11	/	SlHMGB11	SlHMGB11	SlHMGB11	SlHMGB11
